# Supplementary material for: Novofumigatonin biosynthesis involves a non-heme iron-dependent endoperoxide isomerase for orthoester formation
Source: Nat Commun. 2018 Jul 3;9:2587. doi: 10.1038/s41467-018-04983-2 (PMC6030086; doi:10.1038/s41467-018-04983-2)
Supplement: Supplementary file 4 — Supplementary Data 1 [file 41467_2018_4983_MOESM4_ESM.xlsx]

## Sheet: Sheet1
Supplementary Data 1. Primers used in this study.
Primer	Sequence (5' to 3')	Note
PgpdA-pac-up-fwd	GGGTTTAAUGCGTAAGCTCCCTAATTGGC
TtrpC-short-pac-dw-rv	GGTCTTAAUGAGCCAAGAGCGGATTCCTC
gRNA-Aspnov_pyrG-F	AGTAAGCUCGTCAACGCTGCAGTTGATAATGTGTTTTAGAGCTAGAAATAGCAAGTTAAA
gRNA-Aspnov_pyrG-R	AGCTTACUCGTTTCGTCCTCACGGACTCATCAGAACGCTCGGTGATGTCTGCTCAAGCG
gRNA-Aspnov_ligD-F	AGTAAGCUCGTCTCTGACGATTCAGTACCTGGGTTTTAGAGCTAGAAATAGCAAGTTAAA
gRNA-Aspnov_ligD-R	AGCTTACUCGTTTCGTCCTCACGGACTCATCAGTCTGACCGGTGATGTCTGCTCAAGCG
Aspnov_ligD-5'-F	GGGTTTAAUCTCTGGAAAGCTCACTCGGCCGAAG
Aspnov_ligD-5'-R	GGACTTAAUATATGGCGAGCCAAGAAGTGTGTTG
Aspnov_ligD-3'-F	GGCATTAAUCCGGGTCACCGAATCCTAGATTTTG
Aspnov_ligD-3'-R	GGTCTTAAUTACTGCCATTCGATCCAGAGCACC
Aspnov_ligD_check-F	GAGTAAACGCAGGTGATGTAATGTCACACAC	P1 in Supplementary Fig. 3
Aspnov_ligD_check-R	GTCAACTTTCATTGCAGGGCAAAATCTAGG	P2 in Supplementary Fig. 3
nvfA-5'-F	GGGTTTAAUGATGACTAAGCGAGGGAGCTAAGC
nvfA-5'-R	GGACTTAAUTTCAATTGGTCAGAAAGCGCGCTGGG
nvfA-3'-F	GGCATTAAUGATACTCCGATCACGAGCTATAATCCG
nvfA-3'-R	GGTCTTAAUTCCTATTTACAGATGCGCCGACTTTTG
nvfB-5'-F	GGGTTTAAUAGGAATTGGAGTCACGGGCCAGATGGTG
nvfB-5'-R	GGACTTAAUTCAGAAGCTCGACTGATAAGCCACCTC
nvfB-3'-F	GGCATTAAUATTATTTGCGCGTGTAAAGCGCTCTC
nvfB-3'-R	GGTCTTAAUCAAAGTGTCGACAGCCTATCAGACAC
nvfC-5'-F	GGGTTTAAUTACCTGTAAGTGGGAAACGTATCATGTCTCC
nvfC-5'-R	GGACTTAAUGGACAGTAGCGGTTAAGAGAATGGAAC
nvfC-3'-F	GGCATTAAUCTAGGTGATCGATAAAGGTACAGAGGTG
nvfC-3'-R	GGTCTTAAUGACGTGATCGATATGGATCTGGATCGTC
nvfD-5'-F	GGGTTTAAUCCTGTCAGATGGCAGCCATTGCC
nvfD-5'-R	GGACTTAAUAGCTGGCTTCAACATGTTGGATGAAAC
nvfD-3'-F	GGCATTAAUCGAGATCTAGCTAAAACGTCGTATCTGAAC
nvfD-3'-R	GGTCTTAAUATGAGCTAGCCACGGTGTTAAAGCTAAG
nvfE-3'-F	GGCATTAAUTAAGCGGATCTATCTGTCTGTATATGCGC
nvfE-3'-R	GGTCTTAAUTGTTCAATGTCGGTCCAGATGCCCC
nvfF-3'-F	GGCATTAAUTAGGGGGTTTAAGGCGCACCTGTCTC
nvfF-3'-R	GGTCTTAAUCCACGCGAGAGAATGGCACAACTCGA
nvfF-5'-F	GGGTTTAAUGAGGAGATTGTGGGTGCGGTGAAACAG
nvfF-5'-R	GGACTTAAUCGACAGATATGAGGTTTGGAAGGAGTTG
nvfF-3'-F	GGCATTAAUTAGGGGGTTTAAGGCGCACCTGTCTC
nvfF-3'-R	GGTCTTAAUCCACGCGAGAGAATGGCACAACTCGA
nvfG-5'-F	GGGTTTAAUGTATGCATAGAACGGCGGAATGAGG
nvfG-5'-R	GGACTTAAUGCTTTCCTTGTGTCATAGTGCTTTCTG
nvfG-3'-F	GGCATTAAUGACAAGGGCTGTCTGCCTAAATGTTTC
nvfG-3'-R	GGTCTTAAUCCTCCATCCACATGCACTAAATCACCG
nvfH-5'-F	GGGTTTAAUATAACTCCTCTTTGGTGCCTGCATCGG
nvfH-5'-R	GGACTTAAUGGTCGCAAAAAGCACATTCGGGCTTG
nvfH-3'-F	GGCATTAAUGAAGTTAGGCCGGATGGTGTCGTG
nvfH-3'-R	GGTCTTAAUTGCAGACGCGAGATATCCATTGGCC
nvfI-5'-F	GGGTTTAAUGGTCGCAAAAAGCACATTCGGGCTTG
nvfI-5'-R	GGACTTAAUATAACTCCTCTTTGGTGCCTGCATCGG
nvfI-3'-F	GGCATTAAUAACCTATGTACCACCTCTGGAAGTATTC
nvfI-3'-R	GGTCTTAAUATCCTCGAAGGGAACAGCGACCTTATC
nvfJ-5'-F	GGGTTTAAUAGGAGAAGCCGTCAGGGTAAACCAC
nvfJ-5'-R	GGACTTAAUGACAGCGGTCTTCGGAAGAGACACA
nvfJ-3'-F	GGCATTAAUCACTCGGCAGTAGACTGTGTCTTTTATTC
nvfJ-3'-R	GGTCTTAAUGGTATTATCTCAGTAGACAGCGCAGTG
nvfK-5'-F	GGGTTTAAUGCTTCATCCCTCTACACGCCTCT
nvfK-5'-R	GGACTTAAUTTTGCTTTCTCCATCACTCGGGTCTG
nvfK-3'-F	GGCATTAAUATCCTCAATTGTGGCTTTCACCTGAAAC
nvfK-3'-R	GGTCTTAAUATGTCGCCAATACGCTCAGGATAATGTG
nvfL-5'-F	GGGTTTAAUTACGCGAGGTTGCTGGGTTGCT
nvfL-5'-R	GGACTTAAUCCACGGGTCCATTGTGAAGCATTGGG
nvfL-3'-F	GGCATTAAUGAGGATATCAACTTCCGAGTATTGTAGTGCG
nvfL-3'-R	GGTCTTAAUGTCCCTCGCTTCTCATTAGACGACG
nvfM-5'-F	GGGTTTAAUGTCTAGAAACATTCCGGGTACAAGAGC
nvfM-5'-R	GGACTTAAUAGCCACATTTATGGTGTCAGTGATCGC
nvfM-3'-F	GGCATTAAUCAAATGAGCCATGGCAGACTACCTG
nvfM-3'-R	GGTCTTAAUCAGGAAGCCATGGAATAAGTCAGGACAG
e-anaPS-5'-F	GGGTTTAAUACACTCAGCTGCCTGGGGAGCTTG
e-anaPS-5'-R	GGACTTAAUGAAGGAACTGCCCTAAGGAAGGTGTC
e-anaPS-3'-F	GGCATTAAUCTGGTCAAGTGTCTTGAAGGTCTTGC
e-anaPS-3'-R	GGTCTTAAUGATCGATGCTGCGATCACAGATCAC
gRNA-nvfE-F	AGTAAGCUCGTCGCAGCGAGTGAGTACACAGTGTTTTAGAGCTAGAAATAGCAAGTTAAA
gRNA-nvfE-R	AGCTTACUCGTTTCGTCCTCACGGACTCATCAGGCAGCGCGGTGATGTCTGCTCAAGCG
gRNA-nvfK-F	AGTAAGCUCGTCGCCTGTGTCATGACTGACGAGTTTTAGAGCTAGAAATAGCAAGTTAAA
gRNA-nvfK-R	AGCTTACUCGTTTCGTCCTCACGGACTCATCAGGCCTGTCGGTGATGTCTGCTCAAGCG
gRNA-nvfM-F	AGTAAGCUCGTCGTCAGCTTACAATATCCCAGGTTTTAGAGCTAGAAATAGCAAGTTAAA
gRNA-nvfM-R	AGCTTACUCGTTTCGTCCTCACGGACTCATCAGGTCAGCCGGTGATGTCTGCTCAAGCG
gRNA-e-anaPS-F	AGTAAGCUCGTCCACAGGAGTGTAGGAGGGAGGTTTTAGAGCTAGAAATAGCAAGTTAAA
gRNA-e-anaPS-R	AGCTTACUCGTTTCGTCCTCACGGACTCATCAGCACAGGCGGTGATGTCTGCTCAAGCG
nvfA-check-F	CGATGGATGCTTGTCTATTGGATGGGTACC	P1 in Supplementary Fig. 4
nvfB-check-F	CATGTGACATAGGGCCTGTCTCATAGGTCC	P1 in Supplementary Fig. 4
nvfC-check-F	CAGAGACACATACGAAGAGAGACACTTCGG	P1 in Supplementary Fig. 4
nvfD-check-F	ACGCTGTTTCCCACAACCATATGGGCATAG	P1 in Supplementary Fig. 4
nvfE-check-F	CAATCTTACAACGGCACCCTCACCATGAG	P1 in Supplementary Fig. 4
nvfF-check-F	CGAACAATGCTAGCGTGTCAAGCCAGCTAC	P1 in Supplementary Fig. 4
nvfG-check-F	CTTTAGCGGAGAGTTGAGCATCCCCAAAGC	P1 in Supplementary Fig. 4
nvfH-check-F	GAGTCCAGTTGAAGTTTGCCTGAGTCTGGC	P1 in Supplementary Fig. 4
nvfI-check-F	CAAGGTCTGTTCGGCTATCTCGGTCACATC	P1 in Supplementary Fig. 4
nvfJ-check-F	TCCGAATCTGTCCTAGATCAGCTACCGTAC	P1 in Supplementary Fig. 4
nvfK-check-F	AGATTGGTGCCTGGCTTGACAGGTATAAGG	P1 in Supplementary Fig. 4
nvfL-check-F	GCGGTGTAGGGTAGACCCTACAATGAACAG	P1 in Supplementary Fig. 4
nvfM-check-F	TAACCTGCACGACACAAATCCCACAAATCC	P1 in Supplementary Fig. 4
e-anaPS-check-F	GAGTCTATCCTTCCATCAAACAACTCTGG	P1 in Supplementary Fig. 4
deletion-check-R	ATCAGCTACCGAGCAACTTCTACATCACAG	P2 in Supplementary Fig. 4
nvfB-F	TCGAGCTCGGTACCCATGGGTGGGAAAGCTCAAAATG
nvfB-R	CTACTACAGATCCCCTTCAGAGAGCGCTTTACACGC
nvfC-F	TCGAGCTCGGTACCCATGGGGAGTCTCCACGATTAC
nvfC-R	CTACTACAGATCCCCCTAGATTGTTGACCAGGCGT
nvfD-F	TCGAGCTCGGTACCCAACATGTTGAAGCCAGCTAT
nvfD-R	CTACTACAGATCCCCGCTAGATCTCGATTGCTTCCC
nvfE-F	TCGAGCTCGGTACCCATGGGCAGAGATCAGGTATCTC
nvfE-R	CTACTACAGATCCCCCAAACCCGCGCATATACAGAC
nvfF-F	TCGAGCTCGGTACCCATGACCGTTTCAACTCCTTCCAAACC
nvfF-R	CTACTACAGATCCCCGAGACAGGTGCGCCTTAAAC
nvfG-F	TCGAGCTCGGTACCCATGACACAAGGAAAGCATTGCG
nvfG-R	CTACTACAGATCCCCTAGAGGAAAGAGACTCAGGCG
nvfH-F	TCGAGCTCGGTACCCATGGATGTGACCGAGATAGC
nvfH-R	CTACTACAGATCCCCTTTGGGGATGCTCAACTCTCC
nvfI-F	TCGAGCTCGGTACCCATGGTTGGATCACGGACCTG
nvfI-R	CTACTACAGATCCCCTGCTCCTAAATAAGTCTAACGC
nvfJ-F	TCGAGCTCGGTACCCATCACGATGACTGTTGAAAC
nvfJ-R	CTACTACAGATCCCCACAGTCTACTGCCGAGTGAT
nvfK-F	CCGAATTCGAGCTCGACCCGAGTGATGGAGAAAGC
nvfK-R	ACTACAGATCCCCGGCAGGTGAAAGCCACAATTGAGG
nvfL-F	TCGAGCTCGGTACCCACAATGGACCCGTGGATTGC
nvfL-R	CTACTACAGATCCCCATCGCACTACAATACTCGGA
nvfM-F	TCGAGCTCGGTACCCATGGCGATCACTGACACCAT
nvfM-R	CTACTACAGATCCCCTTCTCAAGCCACCGTCTGAC
InF-pTAex3_BlnI-F	ACGCGCAATTCCTAGCCCATCATGGTGTTTTGATC
InF-pTAex3_BlnI-R	TTGACCGAATCCTAGGTAAGATACATGAGCTTCGG
InF-pUSA_BamHI-F	TTATAGGAAAGGATCCCCATCATGGTGTTTTGATC
InF-pUSA_BamHI-R	TGACTCTAGAGGATCGTAAGATACATGAGCTTCGG
InF-pAdeA_SpeI-F	TAGAGGATCTACTAGTCAAGAGCAGAATGTGAACG
InF-pAdeA_SpeI-R	AATCCATATGACTAGTGATACATGAGCTTCGGTG
InF-pUNA_XbaI-F	GAAAGGATCCTCTAGCCCATCATGGTGTTTTGATC
InF-pUNA_XbaI-R	GCAGGTCGACTCTAGGTAAGATACATGAGCTTCGG
InF-pPTRI_HindIII-F	TGATTACGCCAAGCTCCCATCATGGTGTTTTGATC
InF-pPTRI_HindIII-R	GCAGGCATGCAAGCTGTAAGATACATGAGCTTCGG
InF-linker-F1	GCTCGCGAGCGCGTTCCACTGCATCATCAGTCTAG
InF-linker-F2	TCGCGTGCGCGTTTACCCATCATGGTGTTTTGATC
InF-linker-R1	AACGCGCTCGCGAGCAAGTACCATACAGTACCGCG
InF-linker-R2	TAAACGCGCACGCGACATTAATCCGGATCCTTTCC
InF-NdeI-nvfI-F	CGCGCGGCAGCCATATGGTTGGATCACGGACCTG
InF-EcoRI-nvfI-R	GACGGAGCTCGAATTCTAACGCCCTCCAAAAACAAGAC
InF-NdeI-nvfE-F	CGCGCGGCAGCCATATGGGCAGAGATCAGGTATCTC
InF-EcoRI-nvfE-R	GACGGAGCTCGAATTAATTCAAGGTCTCTTCGTTCGTCTC
nvfE-F1	CTAAACTATTTGACGGCTACCCCGGCAATGGCTGCCATCT
nvfE-R1	CGTCAAATAGTTTAGTGGACGACACGTGAG
InF-NdeI-nvfF-F	CGCGCGGCAGCCATATGACCGTTTCAACTCCTTCCAAACC
InF-EcoRI-nvfF R	GACGGAGCTCGAATTGAGACAGGTGCGCCTTAAAC
nvfE-E149Q-F	CGGTCAGCATCTACACCGCGATGACGCGAT
nvfE-E149Q-R	TGTAGATGCTGACCGGGTGACTGTGGGTTG
nvfE-H152A-F	ATCTAGCCCGCGATGACGCGATTCATTAC
nvfE-H152A-R	CATCGCGGGCTAGATGCTCACCGGGTGACT
nvfE-D154A-F	TCTACACCGCGCTGACGCGATTCATTACGG
nvfE-D154A-R	TCAGCGCGGTGTAGATGCTCACCGGGTGA
nvfE-H234A-F	CGTAACTGCTAGCAGTACCGACAACCGGAG
nvfE-H234A-R	CTGCTAGCAGTTACGCTGCTGAGCATGAAG
