# Supplementary material for: Novofumigatonin biosynthesis involves a non-heme iron-dependent endoperoxide isomerase for orthoester formation
Source: Nat Commun. 2018 Jul 3;9:2587. doi: 10.1038/s41467-018-04983-2 (PMC6030086; doi:10.1038/s41467-018-04983-2)
Supplement: Supplementary file 5 — Supplementary Data 2 [file 41467_2018_4983_MOESM5_ESM.xlsx]

## Sheet: Sheet1
Supplementary Data 2. Plasmids constructed in this study.
Plasmid	Purpose	Inserts	Primer 1	Primer 2	PCR Template	Vector	Ligation Method
pFC332-Aspnov_pyrG	Deactivation of pyrG	5' half of sgRNA expression cassette for pyrG	PgpdA-pac-up-fwd	gRNA-Aspnov_pyrG-R	pFC334	pFC332 digested with PacI and subsequently treated with Nt.BbvCI	USER cloning
		3' half of sgRNA expression cassette for pyrG	gRNA-Aspnov_pyrG-F	TtrpC-short-pac-dw-rv
pFC332-Aspnov_ligD	Deletion of ligD	5' half of sgRNA expression cassette for ligD	PgpdA-pac-up-fwd	gRNA-Aspnov_ligD-R	pFC334
		3' half of sgRNA expression cassette for ligD	gRNA-Aspnov_ligD-F	TtrpC-short-pac-dw-rv
pU2002c-Aspnov_ligD	Deletion of ligD	5' flanking region of ligD	Aspnov_ligD-5'-F	Aspnov_ligD-5'-R	gDNA
		3' flanking region of ligD	Aspnov_ligD-3'-F	Aspnov_ligD-3'-R
pU2002c-nvfA	Deletion of nvfA	5' flanking region of nvfA	nvfA-5'-F	nvfA-5'-R	gDNA	pU2002c digested with PacI and subsequently treated with Nt.BbvCI
		3' flanking region of nvfA	nvfA-3'-F	nvfA-3'-R
pU2002c-nvfB	Deletion of nvfB	5' flanking region of nvfB	nvfB-5'-F	nvfB-5'-R	gDNA
		3' flanking region of nvfB	nvfB-3'-F	nvfB-3'-R
pU2002c-nvfC	Deletion of nvfC	5' flanking region of nvfC	nvfC-5'-F	nvfC-5'-R	gDNA
		3' flanking region of nvfC	nvfC-3'-F	nvfC-3'-R
pU2002c-nvfD	Deletion of nvfD	5' flanking region of nvfD	nvfD-5'-F	nvfD-5'-R	gDNA
		3' flanking region of nvfD	nvfD-3'-F	nvfD-3'-R
pU2002c-nvfE	Deletion of nvfE	5' flanking region of nvfE	nvfE-5'-F	nvfE-5'-R	gDNA
		3' flanking region of nvfE	nvfE-3'-F	nvfE-3'-R
pU2002c-nvfF	Deletion of nvfF	5' flanking region of nvfF	nvfF-5'-F	nvfF-5'-R	gDNA
		3' flanking region of nvfF	nvfF-3'-F	nvfF-3'-R
pU2002c-nvfG	Deletion of nvfG	5' flanking region of nvfG	nvfG-5'-F	nvfG-5'-R	gDNA
		3' flanking region of nvfG	nvfG-3'-F	nvfG-3'-R
pU2002c-nvfH	Deletion of nvfH	5' flanking region of nvfH	nvfH-5'-F	nvfH-5'-R	gDNA
		3' flanking region of nvfH	nvfH-3'-F	nvfH-3'-R
pU2002c-nvfI	Deletion of nvfI	5' flanking region of nvfI	nvfI-5'-F	nvfI-5'-R	gDNA
		3' flanking region of nvfI	nvfI-3'-F	nvfI-3'-R
pU2002c-nvfJ	Deletion of nvfJ	5' flanking region of nvfJ	nvfJ-5'-F	nvfJ-5'-R	gDNA
		3' flanking region of nvfJ	nvfJ-3'-F	nvfJ-3'-R
pU2002c-nvfK	Deletion of nvfK	5' flanking region of nvfK	nvfK-5'-F	nvfK-5'-R	gDNA
		3' flanking region of nvfK	nvfK-3'-F	nvfK-3'-R
pU2002c-nvfL	Deletion of nvfL	5' flanking region of nvfL	nvfL-5'-F	nvfL-5'-R	gDNA
		3' flanking region of nvfL	nvfL-3'-F	nvfL-3'-R
pU2002c-nvfM	Deletion of nvfM	5' flanking region of nvfM	nvfM-5'-F	nvfM-5'-R	gDNA
		3' flanking region of nvfM	nvfM-3'-F	nvfM-3'-R
pU2002c-nvfD-G	Deletion of nvfD-G	5' flanking region of nvfG	nvfG-5'-F	nvfG-5'-R	gDNA
		3' flanking region of nvfD	nvfD-3'-F	nvfD-3'-R
pU2002c-e-anaPS	Deletion of e-anaPS	5' flanking region of e-anaPS	e-anaPS-5'-F	e-anaPS-5'-R	gDNA
		3' flanking region of e-anaPS	e-anaPS-3'-F	e-anaPS-3'-R
pFC332-nvfE	Deletion of nvfD-G	5' half of sgRNA expression cassette for nvfE	PgpdA-pac-up-fwd	gRNA-nvfE-R	pFC334	pFC332 digested with PacI and subsequently treated with Nt.BbvCI
		3' half of sgRNA expression cassette for nvfE	gRNA-nvfE-F	TtrpC-short-pac-dw-rv
pFC332-nvfK	Deletion of nvfK	5' half of sgRNA expression cassette for nvfK	PgpdA-pac-up-fwd	gRNA-nvfK-R	pFC334
		3' half of sgRNA expression cassette for nvfK	gRNA-nvfK-F	TtrpC-short-pac-dw-rv
pFC332-nvfM	Deletion of nvfM	5' half of sgRNA expression cassette for nvfM	PgpdA-pac-up-fwd	gRNA-nvfM-R	pFC334
		3' half of sgRNA expression cassette for nvfM	gRNA-nvfM-F	TtrpC-short-pac-dw-rv
pFC332-e-anaPS	Deletion of e-anaPS	5' half of sgRNA expression cassette for e-anaPS	PgpdA-pac-up-fwd	gRNA-e-anaPS-R	pFC334
		3' half of sgRNA expression cassette for e-anaPS	gRNA-e-anaPS-F	TtrpC-short-pac-dw-rv
pTAex3-nvfB	—	nvfB	nvfB-F	nvfB-R	gDNA	pTAex3 digested with EcoRI	In-Fusion® HD Cloning Kit
pTAex3-nvfC	—	nvfC	nvfC-F	nvfC-R	gDNA
pTAex3-nvfD	—	nvfD	nvfD-F	nvfD-R	gDNA
pTAex3-nvfE	—	nvfE	nvfE-F	nvfE-R	gDNA
pTAex3-nvfF	—	nvfF	nvfF-F	nvfF-R	gDNA
pTAex3-nvfG	—	nvfG	nvfG-F	nvfG-R	gDNA
pTAex3-nvfH	—	nvfH	nvfH-F	nvfH-R	gDNA
pTAex3-nvfJ	—	nvfJ	nvfJ-F	nvfJ-R	gDNA
pTAex3-nvfL	—	nvfL	nvfL-F	nvfL-R	gDNA
pTAex3-nvfM	—	nvfM	nvfM-F	nvfM-R	gDNA
pUSA-nvfK	—	nvfK	nvfK-F	nvfK-R	gDNA	pUSA digested with SmaI
pUNA-nvfI	Expression of nvfI	nvfI	nvfI-F	nvfI-R	gDNA	pUNA digested with SmaI
pTAex3-andM+nvfB	Expression of andM and nvfB	PamyB-nvfB-TamyB	InF-pTAex3_BlnI-F	InF-pTAex3_BlnI-R	pTAex3-nvfB	pTAex3-andM digested with BlnI
pUSA-nvfK+L	Expression of nvfK and nvfL	PamyB-nvfL-TamyB	InF-pUSA_BamHI-F	InF-pUSA_BamHI-R	pTAex3-nvfL	pUSA-nvfK digested with BamHI
pUSA-nvfK+L+C	Expression of nvfK, nvfL, and nvfC	PamyB-nvfL-TamyB	InF-linker-F1	InF-pUSA_BamHI-R	pTAex3-nvfL
		PamyB-nvfC-TamyB	InF-pUSA_BamHI-F	InF-linker-R1	pTAex3-nvfC
pAdeA-nvfH+J+M	Expression of nvfH, nvfJ, and nvfM	PamyB-nvfH-TamyB	InF-pAdeA_SpeI-F	InF-linker-R1	pTAex3-nvfH	pAdeA digested with SpeI
		PamyB-nvfJ-TamyB	InF-linker-F1	InF-linker-R2	pTAex3-nvfJ
		PamyB-nvfM-TamyB	InF-linker-F2	InF-pAdeA_SpeI-R	pTAex3-nvfM
pUNA-nvfI+D	Expression of nvfI and nvfD	PamyB-nvfD-TamyB	InF-pUNA_XbaI-F	InF-pUNA_XbaI-R	pTAex3-nvfD	pUNA-nvfI digested with XbaI
pPTRI-nvfG	Expression of nvfG	PamyB-nvfG-TamyB	InF-pPTRI_HindIII-F	InF-pPTRI_HindIII-R	pTAex3-nvfG	pPTRI digested with HindIII
pPTRI-nvfG+E	Expression of nvfG and nvfE	PamyB-nvfG-TamyB	InF-pPTRI_HindIII-F	InF-linker-R1	pTAex3-nvfG
		PamyB-nvfE-TamyB	InF-linker-F1	InF-pPTRI_HindIII-R	pTAex3-nvfE
pBARI-nvfF	Expression of nvfF	PamyB-nvfF-TamyB	InF-pPTRI_HindIII-F	InF-pPTRI_HindIII-R	pTAex3-nvfF	pBARI digested with HindIII
pET28a(+)-nvfI	Purification of NvfI	cDNA of nvfI	InF-NdeI-nvfI-F	InF-EcoRI-nvfI-R	cDNA	pET28a(+) digested with NdeI and EcoRI
pET28a(+)-nvfE	Purification of NvfE	1st exon of nvfE	InF-NdeI-nvfE-F	nvfE-R1	gDNA
		2nd exon of nvfE	nvfE-F1	InF-EcoRI-nvfE-R	gDNA
pET28a(+)-nvfF	Purification of NvfF	nvfF	InF-NdeI-nvfF-F	InF-EcoRI-nvfF-R	gDNA
pET28a(+)-nvfE(E149Q)	Purification of NvfE (E149Q)	1st fragment of nvfE (E149Q)	InF-NdeI-nvfE-F	nvfE-E149Q-R	pET28a(+)-nvfE
		2nd fragment of nvfE (E149Q)	nvfE-E149Q-F	InF-EcoRI-nvfE-R
pET28a(+)-nvfE(H152A)	Purification of NvfE (H152A)	1st fragment of nvfE (H152A)	InF-NdeI-nvfE-F	nvfE-H152A-R	pET28a(+)-nvfE
		2nd fragment of nvfE (H152A)	nvfE-H152A-F	InF-EcoRI-nvfE-R
pET28a(+)-nvfE(D154A)	Purification of NvfE (D154A)	1st fragment of nvfE (D154A)	InF-NdeI-nvfE-F	nvfE-D154A-R	pET28a(+)-nvfE
		2nd fragment of nvfE (D154A)	nvfE-D154A-F	InF-EcoRI-nvfE-R
pET28a(+)-nvfE(H234A)	Purification of NvfE (H234A)	1st fragment of nvfE (H234A)	InF-NdeI-nvfE-F	nvfE-H234A-R	pET28a(+)-nvfE
		2nd fragment of nvfE (H234A)	nvfE-H234A-F	InF-EcoRI-nvfE-R
